# Supplementary material for: Identification and Biological Validation of a Chemokine/Chemokine Receptor-Based Risk Model for Predicting Immunotherapeutic Response and Prognosis in Head and Neck Squamous Cell Carcinoma
Source: Int J Mol Sci. 2023 Feb 7;24(4):3317. doi: 10.3390/ijms24043317 (PMC9963044; doi:10.3390/ijms24043317)
Supplement: Supplementary file 1 [file ijms-24-03317-s001.zip]

Archive with 1 entries (1 files):
- ijms-2168936-supplementary.pdf
